# Supplementary material for: Bovine Serum Albumin-Based Nanoparticles: Preparation, Characterization, and Antioxidant Activity Enhancement of Three Main Curcuminoids from Curcuma longa
Source: Molecules. 2022 Apr 25;27(9):2758. doi: 10.3390/molecules27092758 (PMC9106055; doi:10.3390/molecules27092758)
Supplement: Supplementary file 1 [file molecules-27-02758-s001.zip]

Archive with 1 entries (1 files):
- molecules-1639556-supplementary.pdf
